# Supplementary material for: Glaucocalyxin A Inhibits the Malignancies of Gastric Cancer Cells by Downregulating MDM2 and RNF6 via MiR-3658 and the SMG1-UPF mRNA Decay Pathway
Source: Front Oncol. 2022 Jun 22;12:871169. doi: 10.3389/fonc.2022.871169 (PMC9258495; doi:10.3389/fonc.2022.871169)
Supplement: Supplementary file 2 [file Table_1.xlsx]

## Sheet: Sheet1
Figure 1B
	HGT-1				NCI-N87					SNU-1					SNU-6
	24 H				24 h					24 h					24 h
uM					uM					uM					uM
0 uM	100	103	93		0 uM	100	95	103		0 uM	100	101	96		0 uM	100	99	101
0.1 uM	78	89	82		0.1 uM	84	95	92		0.1 uM	91	88	83		0.1 uM	96	90	88
0.5 uM	81	69	74		0.5 uM	91	82	76		0.5 uM	83	77	72		0.5 uM	80	88	79
2.5 uM	62	51	68		2.5 uM	76	62	84		2.5 uM	66	65	66		2.5 uM	76	70	68
5 uM	49	62	53		5 uM	71	59	68		5 uM	56	49	51		5 uM	60	55	62
10 uM	45	38	57		10 uM	64	51	57		10 uM	43	37	35		10 uM	48	58	54
20 um	40	28	33		20 um	50	39	43		20 um	44	36	32		20 um	50	36	41
40 uM	20	25	34		40 uM	35	40	29		40 uM	33	26	21		40 uM	20	33	27
	HGT-1
	48 H				48 h					48 h					48 h
uM					Concentration					Concentration					Concentration
0	100	105	94		0	100	99	95		0	100	103	98		0	100	100	102
0.1	71	82	73		0.1	90	81	81		0.1	77	86	80		0.1	90	81	86
0.5	66	58	62		0.5	66	79	73		0.5	68	75	72		0.5	76	80	70
2.5	56	49	50		2.5	74	66	63		2.5	58	67	62		2.5	66	75	72
5	37	47	44		5	45	58	50		5	40	45	48		5	55	46	48
10	38	42	33		10	44	51	37		10	41	30	37		10	35	48	40
20	36	25	21		20	41	37	45		20	36	29	33		20	40	32	35
40	14	25	12		40	30	22	23		40	16	22	23		40	21	24	26
	HGT-1
	72 H				72 h					72 h					72 h
uM
0	100	95	101		Concentration					Concentration					Concentration
0.1	70	61	64		0	100	104	100		0	100	100	103		0	100	95	98
0.5	56	57	53		0.1	81	66	74		0.1	74	65	71		0.1	74	77	71
2.5	42	35	48		0.5	72	54	63		0.5	59	65	69		0.5	65	70	60
5	27	36	20		2.5	53	44	47		2.5	56	47	52		2.5	44	52	40
10	18	29	23		5	48	36	41		5	42	36	39		5	30	38	35
20	15	23	9		10	38	32	41		10	34	27	30		10	28	19	25
40	5	12	8		20	42	30	33		20	25	10	18		20	15	17	11
					40	21	18	13		40	11	15	9		40	11	15	14
Figure 1C
HGT-1					SNU-1						SNU-6					NCI-N87
0 uM	0.01	0.04	0.06		0 uM	0.05	0.07	0.03			0 uM	0.03	0.05	0.02		0 uM	0.02	0.06	0.03
0.1 uM	0.14	0.2	0.16		0.1 uM	0.2	0.22	0.17			0.1 uM	0.1	0.13	0.18		0.1 uM	0.12	0.18	0.16
0.5 uM	0.25	0.19	0.22		0.5 uM	0.23	0.27	0.19			0.5 uM	0.44	0.51	0.38		0.5 uM	0.23	0.19	0.3
2.5 uM	0.28	0.22	0.3		2.5 uM	0.35	0.43	0.38			2.5 uM	0.56	0.77	0.67		2.5 uM	0.46	0.35	0.41
5 uM	0.45	0.38	0.41		5 uM	0.54	0.62	0.66			5 uM	0.78	0.85	0.71		5 uM	0.58	0.49	0.64
10 uM	0.72	0.66	0.81		10 uM	0.78	0.61	0.74			10 uM	0.99	0.87	1.2		10 uM	0.68	0.84	0.89
20 um	1	1.2	1.5		20 um	1.3	1.65	1.42			20 um	1.2	0.9	1.3		20 um	1.1	0.9	0.86
40 uM	1.3	1.6	1.9		40 uM	1.7	2	1.8			40 uM	1.3	1.5	1.7		40 uM	1.2	1.25	1.7
CL-Caspase 3
HGT-1	Con	1	3	1
SNU-1	Con	1	1	2
SNU-6	Con	1	2	1
NCI-87	Con	1	3	4
HGT-1	GLA	100	102	102
SNU-1	GLA	99	95	98
SNU-6	GLA	101	99	104
NCI-87	GLA	107	103	104
CL-PARP
HGT-1	Con	1	2	3
SNU-1	Con	1	1	3
SNU-6	Con	2	0	1
NCI-87	Con	1	2	1
HGT-1	GLA	100	105	102
SNU-1	GLA	100	101	103
SNU-6	GLA	103	102	104
NCI-87	GLA	110	107	104
Figure 1D								Figure 1E
integrin								HGT-1					SNU-1
	HGT-1	Con	100	100	105			0 uM	100	104	100		0 uM	100	102	105
	SNU-1	Con	120	110	115			0.1 uM	96	88	102		0.1 uM	88	96	92
	SNU-6	Con	130	125	115			0.5 uM	83	90	77		0.5 uM	81	74	90
	NCI-87	Con	170	150	164			2.5 uM	66	76	83		2.5 uM	69	52	72
	HGT-1	GLA	15	22	19			5 uM	54	68			5 uM	55	47	58
	SNU-1	GLA	30	25	26			10 uM	39	46	31		10 uM	45	32	51
	SNU-6	GLA	12	9	18
	NCI-87	GLA	26	18	22
Figure 1F
	HGT-1	Con	100	103	96
	SNU-1	Con	120	107	116
	SNU-6	Con	88	79	94
	NCI-87	Con	95	86	94
	HGT-1	GLA	32	46	22
	SNU-1	GLA	36	25	28
	SNU-6	GLA	38	31	35
	NCI-87	GLA	41	28	33
Figure 2A
	MDM2 mRNA expression						RNF6 mRNA expression						MDM2						RNF6
Con						Con
	GES-1	1	1.2	0.9			GES-1	1	1.1	1			HGT-1	Con	100	102	99		HGT-1	Con	100	106	102
	Hs 738.St/Int	1.2	1.5	1.8			Hs 738.St/Int	0.8	1.2	1			SNU-1	Con	85	92	87		SNU-1	Con	98	95	104
	HGT-1	18.8	19.6	21.8			HGT-1	17.4	15.8	16.4			SNU-6	Con	84	86	86		SNU-6	Con	110	107	105
	SNU-1	22.3	17.9	19.4			SNU-1	18.2	17.7	16			NCI-87	Con	99	95	98		NCI-87	Con	112	106	106
	SNU-6	20.5	19.2	18.1			SNU-6	16.8	16.9	17.5			HGT-1	GLA	20	24	22		HGT-1	GLA	35	29	40
	NCI-N87	17.7	18.9	16.7			NCI-N87	19.8	16.6	17.9			SNU-1	GLA	31	28	25		SNU-1	GLA	30	40	35
													SNU-6	GLA	19	24	21		SNU-6	GLA	25	20	28
GLA						GLA							NCI-87	GLA	39	35	46		NCI-87	GLA	21	27	24
	GES-1	1.1	1.5	0.8			GES-1	1.1	0.8	0.9			GES-1	Con	4	2	1		GES-1	Con	2	1	3
	Hs 738.St/Int	1.2	0.9	1.4			Hs 738.St/Int	0.8	0.9	1			GES-1	GLA	1	2	2		GES-1	GLA	2	1	1
	HGT-1	7.6	6.1	4.8			HGT-1	6.3	5	5.6			Hs 738.St/Int	Con	1	2	2		Hs 738.St/Int	Con	1	1	1
	SNU-1	5.2	7.2	6			SNU-1	7.8	6.4	6.9			Hs 738.St/Int	GLA	3	1	2		Hs 738.St/Int	GLA	2	1	3
	SNU-6	6.5	6.9	9			SNU-6	6.2	5.7	6.6
	NCI-N87	6.3	5.1	7.2			NCI-N87	4.1	6.4	5.8
Figure 2B
	HGT-1				SNU-1
Con	100	98	103		Con	100	102	105
Con+GLA	48	27	55		Con+GLA	42	65	52
MDM2	150	140	170		MDM2	150	187	165
MDM2+GLA	88	125	138		MDM2+GLA	120	142	128
RNF6	160	145	126		RNF6	162	138	149
RNF6 + GLA	92	107	116		RNF6 + GLA	122	99	119
MDM2+RNF6	250	210	238		MDM2+RNF6	270	320	288
MDM2+RNF6+GLA	186	192	231		MDM2+RNF6+GLA	255	241	267
Figure 2C
HGT-1					SNU-1
Con	100	101	104		Con	100	110	104
Con+GLA	55	40	50		Con+GLA	33	48	53
MDM2	230	198	210		MDM2	222	250	213
MDM2+GLA	159	178	196		MDM2+GLA	200	187	172
RNF6	156	199	184		RNF6	198	166	183
RNF6 + GLA	142	161	157		RNF6 + GLA	155	178	135
Figure 2D
Invasion
	HGT-1
	GLA + Con	100	99	101
	GLA + MDM2	355	292	322
	GLA + RNF6	245	262	273
	SNU-1
	GLA + Con	100	105	99
	GLA + MDM2	236	241	225
	GLA + RNF6	222	247	251
Figure 3B
	miR-3658
		GES-1	100	100	102
		Hs 738.St/Int	110	121	128
		HGT-1	18	15	23
		SNU-1	34	17	25
		SNU-6	40	32	27
		NCI-N87	32	44	36
	GLA	GES-1	112	105	108
	GLA	Hs 738.St/Int	122	116	137
	GLA	HGT-1	78	72	89
	GLA	SNU-1	79	88	94
	GLA	SNU-6	74	88	65
	GLA	NCI-N87	63	82	74
Figure 3C
	MDM2 (HGT-1)					RNF6 (HGT-1)
	Inhibitor con	100	102	103		Inhibitor con	100	105	97
	Inhibitor	120	135	127		Inhibitor	122	108	131
	Mimic con	98	104	115		Mimic con	103	95	99
	Mimic	22	32	28		Mimic	23	36	42
	MDM2 (SNU-1)					RNF6 (SNU-1)
	Inhibitor con	100	103	98		Inhibitor con	100	103	100
	Inhibitor	130	155	121		Inhibitor	110	125	108
	Mimic con	97	91	105		Mimic con	99	95	109
	Mimic	41	29	35		Mimic	41	53	28
WB	HGT-1						SNU-1
MDM2	inhibitor con	100	102	98		MDM2	inhibitor con	100	105	99
	inhibitor	108	112	96			inhibitor	112	108	119
	mimic con	107	91	99			mimic con	109	118	100
	mimic	27	21	27			mimic	20	19	30
RNF6	inhibitor con	100	104	100
	inhibitor	118	105	109		RNF6	inhibitor con	100	104	100
	mimic con	99	110	105			inhibitor	114	107	112
	mimic	34	25	40			mimic con	110	104	107
							mimic	44	38	47
Figure 3D
		HGT-1						SNU-1
	Viability						Viability
		Mimic con	110	96	99			Mimic con	110	102	97
	GLA	Mimic con	58	68	64		GLA	Mimic con	54	64	70
		Mimic	33	50	41			Mimic	42	31	36
	GLA	Mimic	23	37	26		GLA	Mimic	26	21	19
		Inhibitor con	100	94	103			Inhibitor con	96	103	103
	GLA	Inhibitor con	46	54	43		GLA	Inhibitor con	46	37	48
		Inhibitor	132	123	116			Inhibitor	115	128	121
	GLA	Inhibitor	101	98	86		GLA	Inhibitor	84	94	98
	Caspase-3 activity (OD)
		HGT-1						SNU-1
		Con	0.05	0.02	0.07			Con	0.02	0.01	0.06
	GLA	Con	0.27	0.32	0.28		GLA	Con	0.25	0.19	0.28
		Mimic con	0.1	0.04	0.08			Mimic con	0.01	0.05	0.03
	GLA	Mimic con	0.33	0.23	0.27		GLA	Mimic con	0.31	0.22	0.27
		Mimic	0.77	0.86	0.64			Mimic	0.88	0.64	0.72
	GLA	Mimic	0.99	1.1	0.84		GLA	Mimic	0.92	0.98	0.87
		Inhibitor con	0.05	0.02	0.02
	GLA	Inhibitor con	0.26	0.34	0.28			Inhibitor con	0.03	0.02	0.01
		Inhibitor	0.03	0.04	0.02		GLA	Inhibitor con	0.18	0.24	0.27
	GLA	Inhibitor	0.11	0.12	0.14			Inhibitor	0.01	0.02	0.01
							GLA	Inhibitor	0.11	0.14	0.08
Figure 3E
		Relative Fluoresent intensity
		HGT-1								SNU-1
	MDM2	wild type	Mimic con	100	102	100				MDM2	wild type	Mimic con	100	104	99
			Mimic	23	15	34						Mimic	40	26	35
		Mutant	Mimic con	103	105	101					Mutant	Mimic con	102	92	97
			Mimic	88	96	83						Mimic	89	77	80
	RNF6	HGT-1								SNU-1
		wild type	Mimic con	100	104	99				RNF6	wild type	Mimic con	100	101	103
			Mimic	56	67	51						Mimic	69	65	54
		Mutant	Mimic con	96	99	102					Mutant	Mimic con	104	97	102
			Mimic	108	110	115						Mimic	102	99	93
Figure 4A
	miR-3658 expression
	HGT1
		Con	100	104	102
		5-Aza-CdR	788	671	623
		GLA	459	577	518
		5-Aza-CdR + GLA	828	792	945
	SNU-1
		Con	100	102	95
		5-Aza-CdR	666	588	702
		GLA	498	437	401
		5-Aza-CdR + GLA	877	834	915
Figure 4B
	HGT-1 cells							SNU-1 cells
		Input	100	105	102
		Input + GLA	107	101	98			Input	100	102	99
		IgG	5	10	3			Input + GLA	103	107	104
		IgG + GLA	13	3	7			IgG	2	5	9
		Anti-EZH2	58	69	77			IgG + GLA	10	4	6
		Anti-EZH2 +GLA	33	21	42			Anti-EZH2	42	63	54
								Anti-EZH2 +GLA	22	35	27
	Input	100	101	103				Input	100	104	101
	Input + GLA	105	101	94				Input + GLA	105	102	110
	IgG	7	12	5				IgG	12	8	15
	IgG + GLA	12	4	8				IgG + GLA	13	7	11
	Anti-H3K27me3	45	39	63				Anti-H3K27me3	38	45	32
	Anti-H3K27me3 + GLA	20	17	25				Anti-H3K27me3 + GLA	14	21	25
Figure 5B
		Time in actinomycin D ( 0h , 4h , 8h)							Time in actinomycin D ( 0h , 4h , 8h)
	MDM2 decay						RNF6 decay
		HGT-1 ( con siRNA)							HGT-1 ( con siRNA)
	0 h	100	104	100			0 h		100	106	95
	4 h	55	60	49			4 h		79	85	67
	8 h	45	46	38			8 h		60	52	65
		HGT-1 (GLA + con siRNA)							HGT-1 (GLA + con siRNA)
	0 h	100	101	105			0 h		100	96	99
	4 h	39	32	27			4 h		44	57	33
	8 h	22	30	14			8 h		35	27	22
		HGT-1 (SMG1 siRNA )							HGT-1 (SMG1 siRNA )
	0 h	100	105	97			0 h		100	105	105
	4 h	68	52	61			4 h		75	69	80
	8 h	55	43	49			8 h		55	67	48
		HGT-1 (GLA + SMG1 siRNA)							HGT-1 (GLA + SMG1 siRNA)
	0 h	100	102	99			0 h		100	102	97
	4 h	56	49	44			4 h		69	58	64
	8 h	45	30	35			8 h		44	50	38
	Figure 6
		Percentage of tumor (%)
	Figure 6A	NC	0	0	0	0	0	0
		I	100	105	82	101	89	127
		GLA	0	0	0	0	0	0
		I +GLA	50	34	61	55	42	65
		Turmor weight
		NC	0	0	0	0	0	0
		I	100	110	102	83	117	88
		GLA	0	0	0	0	0	0
		I +GLA	55	35	26	0	0	0
	Figure 6B	MPO (ng/ml)
		NC	5	1	2
		I	25	19	30
		GLA	1	3	4
		I +GLA	9	14	12
		IL-1 beta (pg/ml)
		NC	33	41	28
		I	276	221	245
		GLA	35	26	45
		I +GLA	116	143	151
		TNFalpha (pg/ml)
		NC	9	5	12
		I	25	30	26
		GLA	11	8	6
		I +GLA	15	12	14
	MDM2 mRNA levels
		NC	10	11	4
		GLA	5	14	2
		I	210	178	136
		I +GLA	99	76	58
	RNF6 mRNA levels
		NC	5	12	7
		GLA	7	10	5
		I	154	146	133
		I +GLA	81	55	49
	Desitometry
	MDM2
	# 1	100	105	96
	# 2	150	132	121
	# 3	162	170	147
	# 1	29	45	50
	# 2	30	40	25
	# 3	55	48	67
	RNF6
	# 1	100	103	109
	# 2	98	93	107
	# 3	113	107	102
	# 1	21	29	24
	# 2	36	32	30
	# 3	53	40	48
Supplementary Figure 1
	GES-1 cells						Hs 738.St/Int
	24 h					24 h
	0 uM	100	105	99		0 uM	100	100	103
	0.1 uM	95	98	105		0.1 uM	103		101
	0.5 uM	88	103	97		0.5 uM	91	96	101
	2.5 uM	104	94	98		2.5 uM	99	102	85
	5 uM	103	91	94		5 uM	100	99	91
	10 uM	99	97	87		10 uM	91	103	98
	48 h					48 h
	0 uM	100	99	94		0 uM	100	102	98
	0.1 uM	98	103	105		0.1 uM	102	97	97
	0.5 uM	95	99	98		0.5 uM	94	100	98
	2.5 uM	94	99	88		2.5 uM	98	93	100
	5 uM	98	89	93		5 uM	91	102	96
	10 uM	95	99	91		10 uM	93	99	96
	72 h					72 h
	0 uM	100	95	97		0 uM	100	98	103
	0.1 uM	94	100	91		0.1 uM	94	102	103
	0.5 uM	96	102	88		0.5 uM	99	103	93
	2.5 uM	94	85	103		2.5 uM	104	95	95
	5 uM	90	96	102		5 uM	101	93	97
	10 uM	96	91	91		10 uM	94	102	96
